# Supplementary material for: Circular RNA-related CeRNA network and prognostic signature for patients with oral squamous cell carcinoma
Source: Front Pharmacol. 2022 Dec 1;13:949713. doi: 10.3389/fphar.2022.949713 (PMC9753980; doi:10.3389/fphar.2022.949713)
Supplement: Supplementary file 6 [file Table1.XLSX]

## Sheet: multi.Cox
id	coef	HR	HR.95L	HR.95H	pvalue
BCAM	0.00448533	1.0045	1.00058	1.00843	0.0244774
DDIT4	0.00281388	1.00282	1.00119	1.00445	0.000675359
DEPDC1	0.0487028	1.04991	0.966463	1.14056	0.249062
GOT1	0.0186394	1.01881	1.00326	1.03461	0.0175895
HAUS6	0.028662	1.02908	0.994145	1.06524	0.103803
KLHL14	-7.15021	0.000784699	3.97061e-06	0.155078	0.00802557
LASP1	0.0158941	1.01602	1.00526	1.02689	0.00342577
